# Supplementary material for: Monitoring the effects of land cover change on the supply of ecosystem services in an urban region: A study of Santiago-Valparaíso, Chile
Source: PLoS One. 2017 Nov 14;12(11):e0188117. doi: 10.1371/journal.pone.0188117 (PMC5685572; doi:10.1371/journal.pone.0188117)
Supplement: S1 Table — (XLSX) [file pone.0188117.s001.xlsx]

## Sheet: Confusion matrix
	Number of pixels
2011		Total 1996	Agriculture lands	Urban	Inland water bodies	Wetlands	Grasslands	Forests	Shrublands	Forest plantations	Bare soils
1996	Agriculture lands	3641272	2156375	641612	40828	226	78707	396885	198296	119180	9163
	Urban	871713	34165	756883	4030	0	3503	36357	14573	9626	12576
	Inland water bodies	224932	45469	17726	68269	0	13769	40555	15451	9231	14462
	Wetlands	23115	4686	556	478	4073	7183	2929	2191	783	236
	Grasslands	777398	49989	44936	2274	1384	250258	132277	126656	26148	143476
	Forests	4992910	233321	116118	23697	55	74283	3612020	764419	133960	35037
	Shrublands	3497272	341074	149496	37369	0	207721	1727551	847249	94707	92105
	Forest plantations	623426	42493	53572	4105	2	19452	164511	38175	295326	5790
	Bare soils	2673013	2762	7180	8882	9	1156400	242735	250432	6480	998133
	TOTAL	17325051	2910334	1788079	189932	5749	1811276	6355820	2257442	695441	1310978
Area [ha]
		Total 1996	Agriculture lands	Urban	Inland water bodies	Wetlands	Grasslands	Forests	Shrublands	Forest plantations	Bare soils
1996	Agriculture lands	327714	194074	57745.1	3674.52	20.34	7083.63	35719.7	17846.6	10726.2	824.67
	Urban	78454.2	3074.85	68119.5	362.7	0	315.27	3272.13	1311.57	866.34	1131.84
	Inland water bodies	20243.9	4092.21	1595.34	6144.21	0	1239.21	3649.95	1390.59	830.79	1301.58
	Wetlands	2080.35	421.74	50.04	43.02	366.57	646.47	263.61	197.19	70.47	21.24
	Grasslands	69965.8	4499.01	4044.24	204.66	124.56	22523.2	11904.9	11399	2353.32	12912.8
	Forests	449362	20998.9	10450.6	2132.73	4.95	6685.47	325082	68797.7	12056.4	3153.33
	Shrublands	314754	30696.7	13454.6	3363.21	0	18694.9	155480	76252.4	8523.63	8289.45
	Forest plantations	56108.3	3824.37	4821.48	369.45	0.18	1750.68	14806	3435.75	26579.3	521.1
	Bare soils	240571	248.58	646.2	799.38	0.81	104076	21846.2	22538.9	583.2	89832
	TOTAL 2011		261930	160927	17093.9	517.41	163015	572024	203170	62589.7	117988

## Sheet: Changes 1996-2011
Summary
	Land covers	1996 (ha)	2011 (ha)															Land covers	1996	2011
	Forests	379868	573105															Bare soils	241460	120318
	Shrublands	389517	204261															Forest plantations	56123	62789.4
	Agriculture lands	327709	261850															Wetlands	2077.83	522.45
	Urban	78519.2	161806															Grasslands	70030.5	163515
	Inland water bodies	20245.5	17382.6															Inland water bodies	20245.5	17382.6
	Grasslands	70030.5	163515															Urban	78519.2	161806
	Wetlands	2077.83	522.45															Agriculture lands	327709	261850
	Forest plantations	56123	62789.4															Shrublands	389517	204261
	Bare soils	241460	120318															Forests	379868	573105
		1996				2011
Land covers for each year	Land covers	ha	%		Land covers	ha	%
	Forests	379868	24.2642		Forests	573105	36.6072
	Shrubland	389517	24.8805		Shrubland	204261	13.0473
	Agriculture lands	327709	20.9325		Agriculture lands	261850	16.7258
	Urban	78519.2	5.01544		Urban	161806	10.3354
	Inland water bodies	20245.5	1.29319		Inland water bodies	17382.6	1.11032
	Grasslands	70030.5	4.47322		Grasslands	163515	10.4446
	Wetlands	2077.83	0.132722		Wetlands	522.45	0.0333717
	Forest plantations	56123	3.58488		Forest plantations	62789.4	4.01069
	Bare soils	241460	15.4233		Bare soils	120318	7.68538
		1.56555e+06	100	100		1.56555e+06	100
Changes		(96-2011)
	Land covers	ha
	Forests	-193237	INCREASE
	Shrublands	185256	DECREASES
	Agriculture lands	65858.5	DECREASES
	Urban	-83286.5	INCREASE
	Inland water bodies	2862.9	DECREASES
	Grasslands	-93484.4	INCREASE
	Wetlands	1555.38	DECREASES
	Forest plantations	-6666.39	INCREASE
	Bare soils	121142	DECREASES
%		% cambio respecto 1996
	Land covers	ha	% de cambio
	Forests	193237	50.8696
	Shrublands	185256	47.5604
	Agriculture lands	65858.5	20.0966
	Urban	83286.5	106.072
	Inland water bodies	2862.9	14.1409
	Grasslands	93484.4	133.491
	Wetlands	1555.38	74.856
	Forest plantations	6666.39	11.8782
	Bare soils	121142	50.1705
		Expert Assessment
Group supply -Expert assessment	Land covers	Regulating services	Provisioning services	Cultural services
	Forests	4.14141	2.18182	4.5
	Shrublands	3.38384	2.19697	4.04545
	Agriculture lands	2.0101	1.93939	3.29545
	Urban	0.626263	0.80303	2.5
	Inland water bodies	2.22222	2.0303	4.06818
	Grasslands	2.88889	1.98485	3.27273
	Wetlands	2.82828	1.80303	3.20455
	Forest plantations	2.37374	1.90909	1.77273
	Bare soils	0.59596	0.515152	1.70455
Land cover	Land covers	1996	2011
	Forests	0.242642	0.366072
	Shrublands	0.248805	0.130473
	Agriculture lands	0.209325	0.167258
	Urban	0.0501544	0.103354
	Inland water bodies	0.0129319	0.0111032
	Grasslands	0.0447322	0.104446
	Wetlands	0.00132722	0.000333717
	Forest plantations	0.0358488	0.0401069
	Bare soils	0.154233	0.0768538
	Land covers	1996			2011
Ecosystem services changes in regional landscape		Regulating services	Provisioning services	Cultural services	Regulating services	Provisioning services	Cultural services
	Forests	1.00488	0.5294	1.09189	1.51606	0.798704	1.64733
	Shrublands	0.841917	0.546618	1.00653	0.441498	0.286644	0.527821
	Agriculture lands	0.420765	0.405964	0.689821	0.336205	0.324379	0.55119
	Urban	0.0314098	0.0402755	0.125386	0.0647267	0.0829963	0.258385
	Inland water bodies	0.0287375	0.0262556	0.0526092	0.0246738	0.0225428	0.0451698	Scale for assessing	0	No potential
	Grasslands	0.129226	0.0887867	0.146396	0.301732	0.207309	0.341822		1	Low potential
	Wetlands	0.00375376	0.00239302	0.00425314	0.000943845	0.000601701	0.00106941		2	Medium-low potential
	Forest plantations	0.0850955	0.0684385	0.0635501	0.0952033	0.0765678	0.0710987		3	Medium high-potential
	Bare soils	0.0919169	0.0794536	0.262898	0.0458017	0.0395913	0.131001		4	High potential
	Total regional Landscape	2.6377	1.78758	3.44333	2.82684	1.83934	3.57488		5	Maximum potential
		2.62287			2.74702
Total for Urban region	Supply of ecosystem services	1996	2011	Qualitative scale
	Total	2.62287	2.74702	Medium potential
	Regulating services	2.6377	2.82684	Medium potential
	Provisioning services	1.78758	1.83934	Relevant potential
	Cultural services	3.44333	3.57488	Medium to High potential
		1996
	Land covers	Regulating services	Provisioning services	Cultural services
	Forests	1.00488	0.5294	1.09189
	Shrublands	0.841917	0.546618	1.00653
	Agriculture lands	0.420765	0.405964	0.689821
	Urban	0.0314098	0.0402755	0.125386
	Inland water bodies	0.0287375	0.0262556	0.0526092
	Grasslands	0.129226	0.0887867	0.146396
	Wetlands	0.00375376	0.00239302	0.00425314
	Forest plantations	0.0850955	0.0684385	0.0635501
	Bare soils	0.0919169	0.0794536	0.262898
	Total	2.6377	1.78758	3.44333
		2011
	Land covers	Regulating services	Provisioning services	Cultural services
	Forests	1.51606	0.798704	1.64733
	Shrublands	0.441498	0.286644	0.527821
	Agriculture lands	0.336205	0.324379	0.55119
	Urban	0.0647267	0.0829963	0.258385
	Inland water bodies	0.0246738	0.0225428	0.0451698
	Grasslands	0.301732	0.207309	0.341822
	Wetlands	0.000943845	0.000601701	0.00106941
	Forest plantations	0.0952033	0.0765678	0.0710987
	Bare soils	0.0458017	0.0395913	0.131001
	Total	2.82684	1.83934	3.57488
Group comparison	Land covers	Regulating services 1996	Regulating services 2011		Land covers	Provisioning services 1996	Provisioning services 2011		Land covers	Cultural services 1996	Cultural services 2011
	Forests	1.19293	1.51606		Forests	0.62847	0.798704		Forests	1.29622	1.64733
	Shrublands	0.682739	0.441498		Shrublands	0.443271	0.286644		Shrublands	0.81623	0.527821
	Agriculture lands	0.422116	0.336205		Agriculture lands	0.407268	0.324379		Agriculture lands	0.692037	0.55119
	Urban	0.0315107	0.0647267		Urban	0.0404048	0.0829963		Urban	0.125789	0.258385
	Inland water bodies	0.0288298	0.0246738		Inland water bodies	0.02634	0.0225428		Inland water bodies	0.0527782	0.0451698
	Grasslands	0.129642	0.301732		Grasslands	0.0890719	0.207309		Grasslands	0.146867	0.341822
	Wetlands	0.00470727	0.00117981		Wetlands	0.0031068	0.000778672		Wetlands	0.00526541	0.0013197
	Forest plantations	0.0853689	0.0952033		Forest plantations	0.0686584	0.0765678		Forest plantations	0.0637542	0.0710987
	Bare soils	0.0922122	0.0458017		Bare soils	0.0797088	0.0395913		Bare soils	0.263742	0.131001
Other calculations	Land covers	1996
		Regulating services	%	Provisioning services	%	Cultural services	%
	Forests	1.19293	44.6781	0.62847	35.1828	1.29622	37.434
	Shrublands	0.682739	25.5702	0.443271	24.815	0.81623	23.5722
	Agriculture lands	0.422116	15.8093	0.407268	22.7995	0.692037	19.9856
	Urban	0.0315107	1.18015	0.0404048	2.26193	0.125789	3.63269
	Inland water bodies	0.0288298	1.07975	0.02634	1.47455	0.0527782	1.5242
	Grasslands	0.129642	4.85539	0.0890719	4.98639	0.146867	4.24141
	Wetlands	0.00470727	0.176298	0.0031068	0.173924	0.00526541	0.152062
	Forest plantations	0.0853689	3.19727	0.0686584	3.84361	0.0637542	1.84118
	Bare soils	0.0922122	3.45357	0.0797088	4.46223	0.263742	7.61671
	Total	2.67006	100	1.7863	100	3.46268	100
	Land covers	2011
		Regulating services	%	Provisioning services	%	Cultural services	%
	Forests	1.51606	53.6263	0.798704	43.4193	1.64733	46.0773
	Shrublands	0.441498	15.6168	0.286644	15.5826	0.527821	14.7637
	Agriculture lands	0.336205	11.8923	0.324379	17.6339	0.55119	15.4173
	Urban	0.0647267	2.28953	0.0829963	4.51187	0.258385	7.22728
	Inland water bodies	0.0246738	0.872765	0.0225428	1.22548	0.0451698	1.26344
	Grasslands	0.301732	10.6729	0.207309	11.2698	0.341822	9.56111
	Wetlands	0.00117981	0.0417324	0.000778672	0.0423304	0.0013197	0.0369132
	Forest plantations	0.0952033	3.36755	0.0765678	4.1624	0.0710987	1.9887
	Bare soils	0.0458017	1.62011	0.0395913	2.15227	0.131001	3.66422
	Total	2.82708	100	1.83951	100	3.57513	100

## Sheet: Instructions for experts
This research aims to analyze the effects of 26 years of land cover changes on the supply of ecosystem services in Santiago-Valparaiso urban region. We would like to ask for you help to score this matrix. The matrix will represent the potential supply of ecosystem services of each landscape class using a qualitative scale. The instructions to fill in this matrix is explained below and it should t…												Structural land cover types	Regulating services (ecosystem´s capacity to regulate essential ecological processes)	Global climate regulation (i.e Capture CO2-Emission O2, Emission of Green House Gases (GHG))	Local climate regulation (i.e temperature: microclimates, heat island effect)	Hydrological regulation (i.e recharge of aquifers, protection of water in watersheds and control of surface runoff)	Control of pests and diseases	Regulation of air quality	Regulation of soil erosion (i.e soil, riverbanks)	Regulation of nutrient and soil formation	Surface water purification	Pollination and seed dispersal	Provisioning services (ecosystem´s capacity to create biomass that can be used as food, textiles, etc.)	Crops	Livestock and poultry production	Fisheries and aquaculture (fish, seafood and edible seaweed)	Wood, fuelwood and fiber	Fresh water	Medicinal plants	Cultural services (Intangible or non-material benefits that people gain through experiences with nature)	Recreation, tourism and sport in a nature settings	Aesthetics (landscaping)	Existence (Sense of belonging or place)	Research and education
												Forests
												Shrublands
												Agriculture lands
												Urban
												Inland water bodies
												Grasslands
												Wetlands
												Forest plantations
												Bare soils
												Scale for assessing potential:
													0	No potential
													1	Low potential
													2	Medium-low potential
													3	Medium-high potential
													4	High potential
													5	Maximum potential
