# Supplementary material for: Monitoring the effects of land cover change on the supply of ecosystem services in an urban region: A study of Santiago-Valparaíso, Chile
Source: PLoS One. 2017 Nov 14;12(11):e0188117. doi: 10.1371/journal.pone.0188117 (PMC5685572; doi:10.1371/journal.pone.0188117)
Supplement: S1 Appendix — (XLSX) [file pone.0188117.s002.xlsx]

## Sheet: Table A
	Tabla A. Homologation of the classes of the vegetative cadasters with the classes proposed in this study
	Land cover category used in this research	Official land cover database category for 1996 taken from CONAF (2001)	Official land cover database category for 2011 taken from CONAF (2013)
	Forest	Low open native forest
		Low dense native forest
		Semi-dense exotic native forest	Native semi-dense forest with exotic species
		Native forest: open plantation	Open plantation native forest
		Native forest: semi-dense plantation	Semi-dense native forest plantation
		Semi-dense arborescent shrubland	Semi-dense arborescent shrubland
		Dense arborescent shrubland	Dense arborescent shrubland
		Dense shrubland	Dense shrubland
		Semi-dense shrubland	Semi-dense shrubland
		Open secondary forest	Open native secondary forest
		Dense secondary forest	Dense native secondary forest
		Semi-dense secondary forest	Native semi-dense secondary forest
		Exotic wooded forest
			Semi-dense montane shrubland
			Open mature native forest
			Dense mature native forest
			Very open mature native forest
			Semi-dense mature native forest
			Open native forest with exotic species
			Dense native forest with exotic species
			Very open native forest with exotic species
			Open native forest plantations
			Very open native forest plantation
			Very open native secondary forest
			Dense deciduous and schlerophyllous forest and shrubland
			Dense grassland - shrubland
			Exotic plantation
	Shrublands	Open shrubland	Open shrubland
		Very open arborescent shrubland	Very open arborescent shrubland
		Open arborescent shrubland	Open arborescent shrubland
		Very open shrubland	Very open shrubland
		Open succulent shrubland	Open succulent shrubland
		Dense succulent shrubland	Dense shrubland with succulent plant species
		Very open succulent shrubland	Very open succulent shrubland
		Semi-dense succulent shrubland	Shrubland with semi-dense succulents
			Open grassland shrubland
			Succulents
			Very open montane shrubland
			Open thorny xerophytic and sclerophyllous shrubland
	Agricultural lands	Meadow-crop rotation	Meadow– crop rotation
		Land for agricultural use	Land for agricultural use
			Agriculture
	Urban	Cities – Towns – Industrial Areas	Cities – Towns – Industrial Areas
		Industrial mining	Industrial mining
			Urban
	Inland water bodies	Riverbeds	Riverbeds
		Lake – Lagoon – Reservoir – Dam	Lake – Lagoon – Reservoir – Dam
		Rivers	Rivers
			Continental bodies of water
	Grasslands	Central Andean Steppes	Central Andean Steppes
		Annual grasslands	Annual grasslands
		Meadows	Meadows
		Riverbank herbaceous vegetation
			Natural grasslands and wetlands
	Wetlands	Other water-laden terrain	Other water-laden terrain
	Forest plantations	Newly harvested your plantation	Newly harvested young plantation
		Plantation	Plantation
			Forest Plantation
	Bare soils	Rocky outcrop	Rocky outcrop
		Other plantless terrain	Other plantless terrain
		Beaches and dunes	Beaches and dunes
		Nival level
		Snow
		Lava beds
		Glaciers
			Plantless soil

## Sheet: Table B
	Table B. Policies and regulations with direct effect on landscapes
	Name	Institution	Binding	Specific spatial instruments	Name of spatial instruments
	General Law on Urban Planning and Construction (D.F.L. 458)	Housing Ministry	Yes	Yes	Regional, inter-communal, and communal plans
	General Ordinance on Urbanism and Construction	Housing Ministry	Yes	Yes	Regional, inter-communal, and communal plans
	Law 19,300, on the basis of the Environment	Ministry of Environment	Yes	No
	EIA regulation	Ministry of Environment	Yes	No
	Organic Law of Municipalities	Ministry of Interior Affairs	Yes	No
	Organic Law on Regional Government and Administration	Ministry of Interior Affairs	N	No
	Sea Cost Use National Policy	Ministry of Defense	Yes	Yes	Seacost zoning
	Maritime Concessions (D.F.L. 340)	Ministry of Defense	Yes	No
	Regulation of Maritime Concessions (S.D. 660)	Ministry of Defense	Yes	No
	National Monuments Law (17288)	Ministry of Education	Yes	Yes	Heritage sites maps
	Law of the National System of Protected Wild Areas of the State	Ministry of Agriculture	Yes	Yes	Protected areas maps
	Health Code	Ministry of Health	Yes	No
	Regulation for Sanitation of Workplaces	Ministry of Health	Yes	No
	Water Code	Ministry of Public Works	Yes	No
	Civil Code	Ministry of Interior Affairs	Yes	No
	Law on Health Care (D.F.L. 382)	Ministry of Health	Yes	No
	Rules on Acquisition and Disposition of State Property (D. L. 1939)	Ministry of National Assets	Yes	No
	Law of Division of Rural Plots (D.F.L. 3516)	Ministry of Agriculture	Yes	No
	Organic Law of the Ministry of Public Works	Ministry of Public Works	Yes	No
	Law of Roads (D.F.L. 850)	Ministry of Public Works	Yes	No
	Law of Storm Water (19525)	Ministry of Public Works	Yes	No
	Law of Ports (19542)	Ministry of Public Works	Yes	No
	Guidelines for Establishing Boundaries with BNUP Riparian Owners, Banks of Rivers Lakes and Estuaries	Ministry of National Assets	Yes	No
	Regulations for the Neutralization and Clearance of Liquid Industrial Waste	Ministry of Environment	Yes	No
	Regulations for the Control of Aquatic Pollution	Ministry of Environment	Yes	No
	Law of Alcohols	Ministry of Interior Affairs	Yes	No
	Law of Municipal Revenue	Ministry of Interior Affairs	Yes	No
	Forest Act	Ministry of Agriculture	Yes	Yes	Management plans
	Land Tax Act (17235)	Ministry of Economy	Yes	No
